# Supplementary material for: Chronic Stress Related to Cancer Incidence, including the Role of Metabolic Syndrome Components
Source: Cancers (Basel). 2024 May 28;16(11):2044. doi: 10.3390/cancers16112044 (PMC11171137; doi:10.3390/cancers16112044)
Supplement: Supplementary file 1 [file cancers-16-02044-s001.zip]

Archive with 1 entries (1 files):
- cancers-2993794-supplementary.pdf
